# Supplementary material for: Impact of brining and drying processes on the nutritive value of tambaqui fish (Colossoma macropomum)
Source: PLoS One. 2024 Apr 16;19(4):e0299926. doi: 10.1371/journal.pone.0299926 (PMC11020844; doi:10.1371/journal.pone.0299926)
Supplement: S1 File — (XLSX) [file pone.0299926.s002.xlsx]

## Sheet: Mineral analyses
Resultaten
		19-V773	19-V774	19-V775	19-V776	19-V777	19-V778	19-V779	19-V780	19-V781	19-V782	19-V783	19-V784	19-V785	19-V786	19-V787
Droge stof	(g/kg)	945 ± 2	940 ± 2	938 ± 2	935 ± 2	935 ± 2	946 ± 2	945 ± 2	950 ± 2	941 ± 2	919 ± 2	872 ± 2	884 ± 2	938 ± 2	896 ± 2	926 ± 2
Boor (B)	(mg/kg)	3.5	3.1	1.94	3.12	< 1,3	1.8	2.9	< 1,31	< 1,31	1.96	2.84	< 1,3	1.4	2.01	< 1,3
Calcium (Ca)	(mg/kg)	36500	34200	36500	30200	40600	29000	39100	32100	37600	33200	35500	24500	37000	32800	36200
Koper (Cu)	(mg/kg)	< 1,42	< 1,74	< 1,74	< 1,75	< 1,74	< 1,74	< 1,74	1.96	< 1,74	< 1,75	< 1,74	< 1,74	< 1,74	2.06	< 1,73
Ijzer (Fe)	(mg/kg)	238	39.2	34.9	35.5	37.4	53.4	36.7	36.3	26.5	29.1	32.7	44.2	28.6	50.2	23
Kalium (K)	(mg/kg)	8580	9390	9120	8910	9750	8580	9350	8880	4880	4910	4560	6120	5000	4820	5270
Magnesium (Mg)	(mg/kg)	1250	1160	1170	1080	1290	1050	1210	1090	965	896	931	856	989	913	975
Mangaan (Mn)	(mg/kg)	15.4	9.99	9.82	7.95	10	7.48	9.95	8.47	9.75	7.5	8.32	5.57	8.69	7.43	9.3
Natrium (Na)	(mg/kg)	2580	2610	2550	2380	2720	2290	2710	2680	21700	20100	22300	18900	22700	21600	18500
Fosofor (P)	(mg/kg)	21500	20200	21100	18000	23000	16800	22400	19100	20700	17600	19800	14200	20000	17900	19700
Zink (Zn)	(mg/kg)	52	51.9	45	36.1	47.5	42	44.9	48.2	46.5	41.8	47	40.8	53.5	48.3	44.9
Seleen (Se)	(mg/kg)	0.143	0.157	0.142	0.113	0.156	0.123	0.147	0.113	0.131	0.123	0.109	0.0971	0.123	0.12	0.115
Jood (I)	(µg/kg)	638	495	630	433	521	581	679	472	190	359	292	258	197	734	335

## Sheet: Proximate analysis
Temp.	LABORATORY MATERIAL						DRY MATERIAL (CALCULATED on DM-Basis)
	% DM	% Moisture	%ash	% protein	%Fat		% DM	% Moisture	%Ash	% Protein	%Fat
30a	96.5014	3.49863	13.9376	58.45	23.3639		100	0	14.4429	60.5691	24.211
	96.4108	3.58915	14.1459	58.1007	23.5549		100	0	14.6725	60.2637	24.4318
30b	94.8614	5.13857	10.5057	59.0084	24.7812		100	0	11.0747	62.2048	26.1236				% DM	% Moisture	%Ash	% Protein	%Fat
	94.8399	5.16012	10.2813	58.7295	25.025		100	0	10.8407	61.9249	26.3865		19-V773	NS30	100	0	12.5841	60.326	26.147
30c	96.783	3.21697	11.9147	56.8454	26.8519		100	0	12.3107	58.7348	27.7444		19-V774	NS35	100	0	12.7713	58.7828	28.3108
	96.7346	3.26544	11.7657	56.3565	27.0706		100	0	12.1629	58.2589	27.9844		19-V775	NS40	100	0	12.2959	57.7549	29.4759
							100	0	12.5841	60.326	26.147		19-V776	NS45	100	0	11.904	59.6914	27.7534
30sd-a	95.7517	4.24831	16.0482	52.9415	27.1966		100	0	16.7602	55.2904	28.4032		19-V777	NS50	100	0	12.9918	56.3473	30.3665
	95.6262	4.37384	15.9949	52.7359	26.8494		100	0	16.7265	55.148	28.0775		19-V778	NS55	100	0	11.5069	59.5719	28.6244
30sd-b	95.1077	4.89235	16.3078	50.1468	28.5352		100	0	17.1467	52.7264	30.003		19-V779	NS60	100	0	13.0983	59.0127	27.6512
	94.9952	5.0048	16.3256	49.6612	28.6513		100	0	17.1857	52.2776	30.1607		19-V780	Control	100	0	11.9684	56.1959	31.5699
30sd-c	94.8474	5.15255	15.6912	51.2356	27.9125		100	0	16.5436	54.019	29.4288		19-V781	S30	100	0	16.7793	53.8653	29.2457
	94.8676	5.1324	15.4756	50.9726	27.8922		100	0	16.3129	53.7302	29.4012		19-V782	S35	100	0	15.5894	57.0437	27.4285
							100	0	16.7793	53.8653	29.2457		19-V783	S40	100	0	15.9746	56.9209	27.3074
35a	96.8573	3.14271	11.4601	53.4105	31.2426		100	0	11.832	55.1435	32.2563		19-V784	S45	100	0	14.6557	53.9163	31.464
	96.7039	3.29611	11.6036	54.3553	31.143		100	0	11.9991	56.208	32.2045		19-V785	S50	100	0	16.9885	55.9599	27.494
35b	97.0466	2.95342	13.3772	57.4917	26.4144		100	0	13.7843	59.2414	27.2182		19-V786	S55	100	0	16.3144	52.4	31.1396
	96.9221	3.07786	13.5368	56.8579	26.5086		100	0	13.9667	58.6635	27.3504		19-V787	S60	100	0	15.566	57.6585	26.6814
35c	97.3038	2.69624	12.1409	60.2854	24.6026		100	0	12.4774	61.9559	25.2843
	97.2524	2.74756	12.2229	59.7954	24.849		100	0	12.5682	61.4847	25.551
							100	0	12.7713	58.7828	28.3108
35sd-a	92.2077	7.79231	15.8981	50.59	24.8162		100	0	17.2416	54.8652	26.9134
	92.3907	7.60933	15.4556	52.298	24.4894		100	0	16.7285	56.6053	26.5063
35sd-b	94.5202	5.47978	14.8129	54.7626	25.0099		100	0	15.6717	57.9375	26.4598
	94.649	5.35101	14.5509	55.6369	24.8178		100	0	15.3735	58.7823	26.2209
35sd-c	84.0493	15.9507	11.987	48.2169	24.595		100	0	14.2619	57.3674	29.2626
	84.0357	15.9643	11.9827	47.6521	24.5451		100	0	14.2591	56.7046	29.2079
							100	0	15.5894	57.0437	27.4285
40a	95.1599	4.84009	11.8106	54.7962	28.3512		100	0	12.4113	57.5833	29.7932
	95.2508	4.74915	11.8468	53.9153	28.5261		100	0	12.4374	56.6035	29.9484
40b	95.8596	4.14037	12.3421	53.8973	29.5364		100	0	12.8752	56.2253	30.8121
	95.6924	4.30761	12.5868	52.9254	29.4887		100	0	13.1534	55.3078	30.8161
40c	92.3045	7.6955	10.5845	55.9626	25.3789		100	0	11.4669	60.6282	27.4948
	92.0077	7.99233	10.5174	55.3715	25.7536		100	0	11.431	60.1814	27.9908
							100	0	12.2959	57.7549	29.4759
40sd-a	92.8802	7.11982	15.1326	52.8211	24.1166		100	0	16.2926	56.8701	25.9653
	93.1767	6.82334	14.8376	53.8264	24.8343		100	0	15.9242	57.7681	26.6529
40sd-b	81.545	18.455	13.6382	47.3721	21.3963		100	0	16.7248	58.0932	26.2386
	81.9389	18.0611	13.6796	45.424	21.6293		100	0	16.6949	55.4364	26.3968
40sd-c	77.4459	22.5541	11.8847	43.3815	22.6569		100	0	15.3457	56.0152	29.2551
	77.0431	22.9569	11.4527	44.1783	22.6013		100	0	14.8653	57.3424	29.3359
							100	0	15.9746	56.9209	27.3074
45a	91.2678	8.73224	11.2098	54.5673	25.4666		100	0	12.2823	59.7881	27.9031
	91.3081	8.6919	11.3254	54.3068	25.775		100	0	12.4035	59.4765	28.2286
45b	92.7479	7.25208	10.474	55.8434	25.4765		100	0	11.293	60.2099	27.4685
	92.4515	7.54846	10.9236	54.8606	25.547		100	0	11.8155	59.3398	27.6329
45c	96.1475	3.85249	11.4477	56.5681	26.9957		100	0	11.9063	58.8347	28.0774
	96.2874	3.7126	11.2879	58.2534	26.1999		100	0	11.7231	60.4995	27.2101
							100	0	11.904	59.6914	27.7534
45sd-a	82.4303	17.5697	11.575	43.4003	26.7371		100	0	14.0422	52.6509	32.436
	82.5816	17.4184	11.3036	43.9182	27.0825		100	0	13.6878	53.1816	32.7949
45sd-b	92.1589	7.84105	14.3115	52.372	25.377		100	0	15.5292	56.8279	27.5361
	92.1889	7.81106	14.7717	52.5416	25.0444		100	0	16.0233	56.9934	27.1663
45sd-c	74.0232	25.9768	10.4324	38.1717	25.7808		100	0	14.0935	51.5673	34.828
	74.4615	25.5385	10.8402	38.9262	25.3339		100	0	14.5582	52.2769	34.0227
							100	0	14.6557	53.9163	31.464
50a	95.814	4.18605	13.292	53.8569	28.69		100	0	13.8727	56.2099	29.9434
	95.7989	4.20115	12.9111	54.5459	28.6272		100	0	13.4773	56.938	29.8826
50b	92.2726	7.72743	12.6895	51.737	28.0589		100	0	13.7522	56.0698	30.4088
	91.8924	8.10758	12.5546	51.6035	27.4885		100	0	13.6623	56.1564	29.9138
50c	94.5951	5.40486	10.8401	53.4152	29.5468		100	0	11.4594	56.4672	31.235
	94.7572	5.24281	11.112	53.2942	29.1997		100	0	11.7268	56.2429	30.8153
							100	0	12.9918	56.3473	30.3665
50sd-a	93.3943	6.60573	14.8475	53.6821	26.6693		100	0	15.8977	57.479	28.5556
	93.8218	6.17821	15.0264	53.1989	25.4492		100	0	16.0159	56.7021	27.125
50sd-b	95.6467	4.35334	17.1682	53.1306	25.1484		100	0	17.9496	55.5488	26.293
	95.2988	4.70116	17.313	51.7896	25.5209		100	0	18.1671	54.3445	26.7799
50sd-c	95.4417	4.5583	15.9629	53.4324	26.5825		100	0	16.7253	55.9844	27.8521
	95.2342	4.76581	16.3568	53.0461	27.0069		100	0	17.1754	55.7007	28.3584
							100	0	16.9885	55.9599	27.494
55a	93.5777	6.42229	9.45259	54.7422	28.5316		100	0	10.1013	58.4991	30.4898
	93.4862	6.51375	9.23444	55.1016	28.0702		100	0	9.87785	58.9409	30.026
55b	95.2602	4.73979	11.4987	58.345	24.6417		100	0	12.0709	61.248	25.8677
	95.6136	4.38641	11.1803	59.2776	24.7213		100	0	11.6932	61.997	25.8554
55c	95.9397	4.06035	12.0899	56.3275	28.5771		100	0	12.6016	58.7114	29.7866
	95.9425	4.05749	12.1812	55.6802	28.5151		100	0	12.6964	58.035	29.721
							100	0	11.5069	59.5719	28.6244
55sd-a	90.3285	9.67155	13.5478	48.8242	27.7239		100	0	14.9983	54.0519	30.6924
	90.5721	9.42788	13.8699	48.5628	27.8254		100	0	15.3136	53.6178	30.7218
55sd-b	88.8202	11.1798	13.8725	46.8251	28.27		100	0	15.6187	52.719	31.8283
	88.5289	11.4711	13.9073	46.0802	28.4699		100	0	15.7093	52.051	32.1589
55sd-c	86.2344	13.7656	15.7054	43.8724	26.4106		100	0	18.2124	50.8757	30.6265
	86.3585	13.6415	15.5741	44.1162	26.6068		100	0	18.0343	51.0849	30.8097
							100	0	16.3144	52.4	31.1396
60a	97.1514	2.84864	13.5385	57.2169	26.0427		100	0	13.9354	58.8946	26.8063
	97.1271	2.87285	13.3655	57.6598	25.284		100	0	13.7608	59.3652	26.0318
60b	97.0426	2.95744	12.3733	57.377	26.1762		100	0	12.7504	59.1257	26.974
	96.8839	3.11609	12.5404	57.5635	26.1615		100	0	12.9437	59.4149	27.003
60c	95.8346	4.16543	12.0016	56.2937	27.9668		100	0	12.5232	58.7405	29.1823
	95.7002	4.29978	12.1309	56.0181	28.6237		100	0	12.6759	58.535	29.9098
							100	0	13.0983	59.0127	27.6512
60sd-a	95.6138	4.38623	15.8788	55.0809	23.7852		100	0	16.6072	57.6077	24.8763
	95.8253	4.17475	16.1173	54.8184	23.3626		100	0	16.8194	57.2067	24.3804
60sd-b	93.0839	6.91613	13.9438	54.2392	25.0444		100	0	14.9798	58.2691	26.9052
	92.568	7.43201	13.9126	54.1579	25.1189		100	0	15.0296	58.5061	27.1356
60sd-c	92.1951	7.80494	13.7586	52.5174	26.2927		100	0	14.9234	56.9634	28.5185
	92.234	7.76598	13.8689	52.9403	26.0766		100	0	15.0366	57.3978	28.2723
							100	0	15.566	57.6585	26.6814
a	97.4805	2.51949	11.1927	52.7867	32.6685		100	0	11.482	54.151	33.5129
	97.3442	2.65577	11.5628	52.4124	32.495		100	0	11.8783	53.8423	33.3816
b	96.3915	3.60847	12.1797	54.8148	29.927		100	0	12.6356	56.8668	31.0473
	96.6078	3.39223	11.9334	55.065	30.2279		100	0	12.3524	56.9985	31.2894
c	97.1309	2.86914	11.5165	55.9472	29.373		100	0	11.8567	57.5998	30.2406
	97.2138	2.78618	11.2822	56.1092	29.1134		100	0	11.6055	57.7173	29.9478
							100	0	11.9684	56.1959	31.5699

## Sheet: Amino acids
code	sample	temperature	salting	TAU	ASP	THR	SER	GLU	GLY	ALA	VAL	ILE	LEU	TYR	PHE	HIS	LYS	ARG	PRO	CYS.Ox	MET.Ox	TRYP	Available LYS	% available lys
SC-191128-004-001	Controle			6.0717	48.8388	23.5529	23.688	80.3763	98.2236	53.8173	26.2871	20.4602	34.96	13.2232	21.037	12.8985	39.4542	50.3191	59.8609	3.91252	10.8787	2.57723	38.8268	98.4098
SC-191128-004-002	ovendrying 30C	30	no salting	7.0449	57.6093	27.0975	25.0624	91.4704	79.552	52.5195	31.098	26.0758	44.4467	17.6392	24.6063	15.2208	50.9778	49.9571	50.2473	4.6732	14.1737	4.69089	50.1161	98.3098
SC-191128-004-003	overdrying 35C	35	no salting	7.30169	58.864	28.0029	25.6778	94.8061	81.2246	53.7909	31.7947	26.74	45.3591	18.2246	25.2372	15.8225	52.415	50.716	51.453	5.08658	14.6639	5.15501	52.0727	99.3468
SC-191128-004-004	ovendrying 40C	40	no salting	6.99914	60.0659	28.3337	25.4348	97.2051	70.7604	51.2578	33.0673	28.2495	48.3098	19.5931	26.0059	16.6135	55.6675	48.3395	45.17	5.26331	15.2922	5.44106	51.3715	92.2827
SC-191128-004-005	ovendrying 45C	45	no salting	7.2476	56.8152	26.8568	24.3925	91.3323	63.5976	47.1801	30.7711	26.5141	45.4453	18.6791	24.8028	15.8964	52.5944	45.3207	40.9295	5.49023	15.6602	5.65866	52.5646	99.9433
SC-191128-004-006	ovendrying 50C	50	no salting	6.54493	55.0675	26.35	24.6381	88.3191	76.8415	50.6158	29.9348	24.997	42.7951	17.1579	23.6523	15.1597	49.0569	48.0328	46.371	4.8339	14.4659	4.74359	50.5233	102.989
SC-191128-004-007	ovendrying 55C	55	no salting	7.15446	51.7642	25.0321	23.8551	83.5788	80.718	50.6632	28.3388	23.0312	39.4853	16.0093	22.4186	14.5658	45.601	47.1592	49.0982	4.53452	13.9031	4.42337	55.213	121.079
SC-191128-004-008	ovendrying 60C	60	no salting	6.81879	57.696	27.7023	25.8356	93.1601	77.5287	51.8208	30.9105	26.0948	44.5974	17.9587	24.9131	15.2518	51.4763	48.9342	49.4484	4.9334	14.7818	4.98193	52.3021	101.604
SC-191128-004-009	salting + ovendrying 30C	30	salting	3.37967	53.983	25.8341	24.7645	87.5224	87.2112	52.6183	28.509	23.4397	40.0691	15.505	22.6745	13.0252	46.1041	49.5812	54.8458	4.17276	11.7092	3.68913	49.1007	106.5
SC-191128-004-010	salting + overdrying 35C	35	salting	4.29277	58.085	27.3792	25.4275	91.2865	76.9074	51.0073	30.494	25.9993	44.0852	17.8225	24.6325	17.584	49.7592	48.392	47.5076	4.87168	12.1874	5.18644	47.6744	95.8101
SC-191128-004-011	salting + ovendrying 40C	40	salting	3.66132	54.2261	25.9323	24.5528	87.0003	85.5609	52.661	28.834	23.7929	40.6084	15.7201	22.9834	13.5559	46.7971	49.8876	51.2649	4.78038	12.3954	4.50097	46.3092	98.9574
SC-191128-004-012	salting + ovendrying 45C	45	salting	2.23835	49.5597	23.9759	23.6011	79.798	83.1324	49.7253	26.8164	21.9965	37.5685	14.6804	21.3398	12.7009	41.6075	47.2567	51.9676	3.93242	11.2173	4.24013	41.3214	99.3125
SC-191128-004-013	salting + ovendrying 50C	50	salting	2.21019	53.4565	25.741	24.0397	86.4815	69.4171	46.6621	28.5433	24.3594	41.5409	16.6474	22.7281	13.1359	46.2882	45.0945	43.9742	4.22304	11.7473	4.74583	44.0325	95.1269
SC-191128-004-014	salting + ovendrying 55C	55	salting	1.63729	58.1462	27.8836	25.4914	92.9277	65.7138	47.6944	30.9786	27.2756	46.497	19.2508	25.1198	14.3902	52.1773	46.1396	43.1475	4.60024	14.0754	5.68799	51.8634	99.3986
SC-191128-004-015	salting + ovendrying 60C	60	salting	4.14637	57.216	27.4542	26.2194	93.0796	93.2884	56.3668	30.0478	25.0225	42.3885	15.9943	24.2643	13.7945	49.4098	52.0975	56.8836	4.49927	11.7166	4.27876	44.4478	89.9575
		TAU	ASP	THR	SER	GLU	GLY	ALA	VAL	ILE	LEU	TYR	PHE	HIS	LYS	ARG	PRO	CYS.Ox	MET.Ox	TRYP	Available LYS	% available lys
19-V773	NS30	7.0449	57.6093	27.0975	25.0624	91.4704	79.552	52.5195	31.098	26.0758	44.4467	17.6392	24.6063	15.2208	50.9778	49.9571	50.2473	4.6732	14.1737	4.69089	50.1161	98.3098
19-V774	NS35	7.30169	58.864	28.0029	25.6778	94.8061	81.2246	53.7909	31.7947	26.74	45.3591	18.2246	25.2372	15.8225	52.415	50.716	51.453	5.08658	14.6639	5.15501	52.0727	99.3468
19-V775	NS40	6.99914	60.0659	28.3337	25.4348	97.2051	70.7604	51.2578	33.0673	28.2495	48.3098	19.5931	26.0059	16.6135	55.6675	48.3395	45.17	5.26331	15.2922	5.44106	51.3715	92.2827
19-V776	NS45	7.2476	56.8152	26.8568	24.3925	91.3323	63.5976	47.1801	30.7711	26.5141	45.4453	18.6791	24.8028	15.8964	52.5944	45.3207	40.9295	5.49023	15.6602	5.65866	52.5646	99.9433
19-V777	NS50	6.54493	55.0675	26.35	24.6381	88.3191	76.8415	50.6158	29.9348	24.997	42.7951	17.1579	23.6523	15.1597	49.0569	48.0328	46.371	4.8339	14.4659	4.74359	50.5233	102.989
19-V778	NS55	7.15446	51.7642	25.0321	23.8551	83.5788	80.718	50.6632	28.3388	23.0312	39.4853	16.0093	22.4186	14.5658	45.601	47.1592	49.0982	4.53452	13.9031	4.42337	55.213	121.079
19-V779	NS60	6.81879	57.696	27.7023	25.8356	93.1601	77.5287	51.8208	30.9105	26.0948	44.5974	17.9587	24.9131	15.2518	51.4763	48.9342	49.4484	4.9334	14.7818	4.98193	52.3021	101.604
19-V780	Control	6.0717	48.8388	23.5529	23.688	80.3763	98.2236	53.8173	26.2871	20.4602	34.96	13.2232	21.037	12.8985	39.4542	50.3191	59.8609	3.91252	10.8787	2.57723	38.8268	98.4098
19-V781	S30	3.37967	53.983	25.8341	24.7645	87.5224	87.2112	52.6183	28.509	23.4397	40.0691	15.505	22.6745	13.0252	46.1041	49.5812	54.8458	4.17276	11.7092	3.68913	49.1007	106.5
19-V782	S35	4.29277	58.085	27.3792	25.4275	91.2865	76.9074	51.0073	30.494	25.9993	44.0852	17.8225	24.6325	17.584	49.7592	48.392	47.5076	4.87168	12.1874	5.18644	47.6744	95.8101
19-V783	S40	3.66132	54.2261	25.9323	24.5528	87.0003	85.5609	52.661	28.834	23.7929	40.6084	15.7201	22.9834	13.5559	46.7971	49.8876	51.2649	4.78038	12.3954	4.50097	46.3092	98.9574
19-V784	S45	2.23835	49.5597	23.9759	23.6011	79.798	83.1324	49.7253	26.8164	21.9965	37.5685	14.6804	21.3398	12.7009	41.6075	47.2567	51.9676	3.93242	11.2173	4.24013	41.3214	99.3125
19-V785	S50	2.21019	53.4565	25.741	24.0397	86.4815	69.4171	46.6621	28.5433	24.3594	41.5409	16.6474	22.7281	13.1359	46.2882	45.0945	43.9742	4.22304	11.7473	4.74583	44.0325	95.1269
19-V786	S55	1.63729	58.1462	27.8836	25.4914	92.9277	65.7138	47.6944	30.9786	27.2756	46.497	19.2508	25.1198	14.3902	52.1773	46.1396	43.1475	4.60024	14.0754	5.68799	51.8634	99.3986
19-V787	S60	4.14637	57.216	27.4542	26.2194	93.0796	93.2884	56.3668	30.0478	25.0225	42.3885	15.9943	24.2643	13.7945	49.4098	52.0975	56.8836	4.49927	11.7166	4.27876	44.4478	89.9575

## Sheet: Proximate and minerals
temp	salt	saltcode	Ca	Cu	Fe	K	Mg	Mn	Na	P	Zn	Se	I	% DM	% Moisture	%Ash	% Protein	%Fat
30	no	0	38.6243		38.8519	9.07937	1.32275	16.2963	2.73016	22.7513	55.0265	151.323	675.132	100	0	12.5841	60.326	26.147
30	no	0	36.6004		35.3361	9.32158	1.36549	14.6588	2.53649	20.8856	54.0549	155.659	673.186	100	0	11.026	61.0299	27.0099
30	no	0	38.0225		34.1872	9.06577	1.31751	16.0026	2.78855	21.5488	55.5864	153.552	675.005	100	0	12.0089	60.8797	28.2106
35	no	0	36.383		41.7021	9.98936	1.23404	10.6277	2.7766	21.4894	55.2128	167.021	526.596	100	0	12.7713	58.7828	28.3108
35	no	0	37.1156		41.5682	9.78543	1.30255	10.4876	2.59965	22.055	56.3339	165.137	528.037	100	0	12.068	59.3599	27.9256
35	no	0	36.7763		40.4587	9.69547	1.29765	11.2122	2.68995	20.0155	54.2285	166.114	525.999	100	0	12.2964	60.2896	28.005
40	no	0	38.9126		37.2068	9.72281	1.24733	10.4691	2.71855	22.4947	47.9744	151.386	671.642	100	0	12.2959	57.7549	29.4759
40	no	0	37.6567		36.0356	10.0013	1.33652	10.5556	2.68895	23.0155	50.3668	152.367	672.337	100	0	11.9933	60.8526	29.0026
40	no	0	37.9988		37.0101	9.98756	1.29956	11.6736	2.55497	21.3365	48.2228	152.997	670.229	100	0	12.067	60.0046	28.9654
45	no	0	32.2995		37.9679	9.52941	1.15508	8.50267	2.54545	19.2513	38.6096	120.856	463.102	100	0	11.904	59.6914	27.7534
45	no	0	35.1145		39.3655	9.12588	1.21549	8.36548	2.41105	20.0259	38.0966	122.07	465.022	100	0	12.2299	58.8897	28.9655
45	no	0	33.5665		38.6394	9.80025	1.09759	8.45878	2.60022	19.9874	37.9984	121.006	464.111	100	0	12.001	60.2358	28.2698
50	no	0	43.4225		40.0026	10.4278	1.37968	10.6952	2.90909	24.5989	50.8021	166.845	557.219	100	0	12.9918	56.3473	30.3665
50	no	0	40.1236		38.3515	10.9754	1.33458	11.2055	3.02288	25.07	51.2226	164.07	559.337	100	0	13.0299	57.6398	29.6676
50	no	0	42.0005		42.6668	11.3668	1.40053	10.2158	2.88736	26.111	49.8977	165.56	556.007	100	0	13.1988	56.987	30.1175
55	no	0	30.6554		56.4482	9.06977	1.10994	7.90698	2.42072	17.759	44.3975	130.021	614.165	100	0	11.5069	59.5719	28.6244
55	no	0	33.3365		53.9924	9.63284	1.01235	8.23106	2.35978	17.5596	42.6399	131.226	614.006	100	0	12.0099	60.0155	27.9925
55	no	0	32.9485		54.3337	9.1177	1.10589	7.63989	2.50088	16.9901	45.0147	129.037	615.105	100	0	11.6988	59.0045	28.9785
60	no	0	41.3757		38.836	9.89418	1.28042	10.5291	2.86772	23.7037	47.5132	155.556	718.519	100	0	13.0983	59.0127	27.6512
60	no	0	40.5241		37.0086	9.22058	1.20059	10.2599	2.7009	22.337	46.3331	158.365	717.367	100	0	12.97	61.3254	29.2125
60	no	0	42.5412		39.3335	9.67399	1.10026	11.0125	2.99731	24.1199	45.0046	154.3	716.003	100	0	13.0299	57.6685	28.6668

## Sheet: Proximate data
Temp.	LABORATORY MATERIAL						DRY MATERIAL (CALCULATED on DM-Basis)
	% DM	% Moisture	%ash	% protein	%Fat		% DM	% Moisture	%Ash	% Protein	%Fat
30a	96.5014	3.49863	13.9376	58.45	23.3639		100	0	14.4429	60.5691	24.211
	96.4108	3.58915	14.1459	58.1007	23.5549		100	0	14.6725	60.2637	24.4318
30b	94.8614	5.13857	10.5057	59.0084	24.7812		100	0	11.0747	62.2048	26.1236
	94.8399	5.16012	10.2813	58.7295	25.025		100	0	10.8407	61.9249	26.3865
30c	96.783	3.21697	11.9147	56.8454	26.8519		100	0	12.3107	58.7348	27.7444
	96.7346	3.26544	11.7657	56.3565	27.0706		100	0	12.1629	58.2589	27.9844			KEY:
30sd-a	95.7517	4.24831	16.0482	52.9415	27.1966		100	0	16.7602	55.2904	28.4032			1. a, b, and c are thre different fish tested per treatment temperature.
	95.6262	4.37384	15.9949	52.7359	26.8494		100	0	16.7265	55.148	28.0775			2. Each of the values needed (DM, protein, fat, ash) were evaluated in duplicate
30sd-b	95.1077	4.89235	16.3078	50.1468	28.5352		100	0	17.1467	52.7264	30.003			3. The last row a, b, and c are the control groups.
	94.9952	5.0048	16.3256	49.6612	28.6513		100	0	17.1857	52.2776	30.1607
30sd-c	94.8474	5.15255	15.6912	51.2356	27.9125		100	0	16.5436	54.019	29.4288
	94.8676	5.1324	15.4756	50.9726	27.8922		100	0	16.3129	53.7302	29.4012
35a	96.8573	3.14271	11.4601	53.4105	31.2426		100	0	11.832	55.1435	32.2563
	96.7039	3.29611	11.6036	54.3553	31.143		100	0	11.9991	56.208	32.2045
35b	97.0466	2.95342	13.3772	57.4917	26.4144		100	0	13.7843	59.2414	27.2182
	96.9221	3.07786	13.5368	56.8579	26.5086		100	0	13.9667	58.6635	27.3504
35c	97.3038	2.69624	12.1409	60.2854	24.6026		100	0	12.4774	61.9559	25.2843
	97.2524	2.74756	12.2229	59.7954	24.849		100	0	12.5682	61.4847	25.551
35sd-a	92.2077	7.79231	15.8981	50.59	24.8162		100	0	17.2416	54.8652	26.9134
	92.3907	7.60933	15.4556	52.298	24.4894		100	0	16.7285	56.6053	26.5063
35sd-b	94.5202	5.47978	14.8129	54.7626	25.0099		100	0	15.6717	57.9375	26.4598
	94.649	5.35101	14.5509	55.6369	24.8178		100	0	15.3735	58.7823	26.2209
35sd-c	84.0493	15.9507	11.987	48.2169	24.595		100	0	14.2619	57.3674	29.2626
	84.0357	15.9643	11.9827	47.6521	24.5451		100	0	14.2591	56.7046	29.2079
40a	95.1599	4.84009	11.8106	54.7962	28.3512		100	0	12.4113	57.5833	29.7932
	95.2508	4.74915	11.8468	53.9153	28.5261		100	0	12.4374	56.6035	29.9484
40b	95.8596	4.14037	12.3421	53.8973	29.5364		100	0	12.8752	56.2253	30.8121
	95.6924	4.30761	12.5868	52.9254	29.4887		100	0	13.1534	55.3078	30.8161
40c	92.3045	7.6955	10.5845	55.9626	25.3789		100	0	11.4669	60.6282	27.4948
	92.0077	7.99233	10.5174	55.3715	25.7536		100	0	11.431	60.1814	27.9908
40sd-a	92.8802	7.11982	15.1326	52.8211	24.1166		100	0	16.2926	56.8701	25.9653
	93.1767	6.82334	14.8376	53.8264	24.8343		100	0	15.9242	57.7681	26.6529
40sd-b	81.545	18.455	13.6382	47.3721	21.3963		100	0	16.7248	58.0932	26.2386
	81.9389	18.0611	13.6796	45.424	21.6293		100	0	16.6949	55.4364	26.3968
40sd-c	77.4459	22.5541	11.8847	43.3815	22.6569		100	0	15.3457	56.0152	29.2551
	77.0431	22.9569	11.4527	44.1783	22.6013		100	0	14.8653	57.3424	29.3359
45a	91.2678	8.73224	11.2098	54.5673	25.4666		100	0	12.2823	59.7881	27.9031
	91.3081	8.6919	11.3254	54.3068	25.775		100	0	12.4035	59.4765	28.2286
45b	92.7479	7.25208	10.474	55.8434	25.4765		100	0	11.293	60.2099	27.4685
	92.4515	7.54846	10.9236	54.8606	25.547		100	0	11.8155	59.3398	27.6329
45c	96.1475	3.85249	11.4477	56.5681	26.9957		100	0	11.9063	58.8347	28.0774
	96.2874	3.7126	11.2879	58.2534	26.1999		100	0	11.7231	60.4995	27.2101
45sd-a	82.4303	17.5697	11.575	43.4003	26.7371		100	0	14.0422	52.6509	32.436
	82.5816	17.4184	11.3036	43.9182	27.0825		100	0	13.6878	53.1816	32.7949
45sd-b	92.1589	7.84105	14.3115	52.372	25.377		100	0	15.5292	56.8279	27.5361
	92.1889	7.81106	14.7717	52.5416	25.0444		100	0	16.0233	56.9934	27.1663
45sd-c	74.0232	25.9768	10.4324	38.1717	25.7808		100	0	14.0935	51.5673	34.828
	74.4615	25.5385	10.8402	38.9262	25.3339		100	0	14.5582	52.2769	34.0227
50a	95.814	4.18605	13.292	53.8569	28.69		100	0	13.8727	56.2099	29.9434
	95.7989	4.20115	12.9111	54.5459	28.6272		100	0	13.4773	56.938	29.8826
50b	92.2726	7.72743	12.6895	51.737	28.0589		100	0	13.7522	56.0698	30.4088
	91.8924	8.10758	12.5546	51.6035	27.4885		100	0	13.6623	56.1564	29.9138
50c	94.5951	5.40486	10.8401	53.4152	29.5468		100	0	11.4594	56.4672	31.235
	94.7572	5.24281	11.112	53.2942	29.1997		100	0	11.7268	56.2429	30.8153
50sd-a	93.3943	6.60573	14.8475	53.6821	26.6693		100	0	15.8977	57.479	28.5556
	93.8218	6.17821	15.0264	53.1989	25.4492		100	0	16.0159	56.7021	27.125
50sd-b	95.6467	4.35334	17.1682	53.1306	25.1484		100	0	17.9496	55.5488	26.293
	95.2988	4.70116	17.313	51.7896	25.5209		100	0	18.1671	54.3445	26.7799
50sd-c	95.4417	4.5583	15.9629	53.4324	26.5825		100	0	16.7253	55.9844	27.8521
	95.2342	4.76581	16.3568	53.0461	27.0069		100	0	17.1754	55.7007	28.3584
55a	93.5777	6.42229	9.45259	54.7422	28.5316		100	0	10.1013	58.4991	30.4898
	93.4862	6.51375	9.23444	55.1016	28.0702		100	0	9.87785	58.9409	30.026
55b	95.2602	4.73979	11.4987	58.345	24.6417		100	0	12.0709	61.248	25.8677
	95.6136	4.38641	11.1803	59.2776	24.7213		100	0	11.6932	61.997	25.8554
55c	95.9397	4.06035	12.0899	56.3275	28.5771		100	0	12.6016	58.7114	29.7866
	95.9425	4.05749	12.1812	55.6802	28.5151		100	0	12.6964	58.035	29.721
55sd-a	90.3285	9.67155	13.5478	48.8242	27.7239		100	0	14.9983	54.0519	30.6924
	90.5721	9.42788	13.8699	48.5628	27.8254		100	0	15.3136	53.6178	30.7218
55sd-b	88.8202	11.1798	13.8725	46.8251	28.27		100	0	15.6187	52.719	31.8283
	88.5289	11.4711	13.9073	46.0802	28.4699		100	0	15.7093	52.051	32.1589
55sd-c	86.2344	13.7656	15.7054	43.8724	26.4106		100	0	18.2124	50.8757	30.6265
	86.3585	13.6415	15.5741	44.1162	26.6068		100	0	18.0343	51.0849	30.8097
								100
60a	97.1514	2.84864	13.5385	57.2169	26.0427		100	0	13.9354	58.8946	26.8063
	97.1271	2.87285	13.3655	57.6598	25.284		100	0	13.7608	59.3652	26.0318
60b	97.0426	2.95744	12.3733	57.377	26.1762		100	0	12.7504	59.1257	26.974
	96.8839	3.11609	12.5404	57.5635	26.1615		100	0	12.9437	59.4149	27.003
60c	95.8346	4.16543	12.0016	56.2937	27.9668		100	0	12.5232	58.7405	29.1823
	95.7002	4.29978	12.1309	56.0181	28.6237		100	0	12.6759	58.535	29.9098
60sd-a	95.6138	4.38623	15.8788	55.0809	23.7852		100	0	16.6072	57.6077	24.8763
	95.8253	4.17475	16.1173	54.8184	23.3626		100	0	16.8194	57.2067	24.3804
60sd-b	93.0839	6.91613	13.9438	54.2392	25.0444		100	0	14.9798	58.2691	26.9052
	92.568	7.43201	13.9126	54.1579	25.1189		100	0	15.0296	58.5061	27.1356
60sd-c	92.1951	7.80494	13.7586	52.5174	26.2927		100	0	14.9234	56.9634	28.5185
	92.234	7.76598	13.8689	52.9403	26.0766		100	0	15.0366	57.3978	28.2723
a	97.4805	2.51949	11.1927	52.7867	32.6685		100	0	11.482	54.151	33.5129
	97.3442	2.65577	11.5628	52.4124	32.495		100	0	11.8783	53.8423	33.3816
b	96.3915	3.60847	12.1797	54.8148	29.927		100	0	12.6356	56.8668	31.0473
	96.6078	3.39223	11.9334	55.065	30.2279		100	0	12.3524	56.9985	31.2894
c	97.1309	2.86914	11.5165	55.9472	29.373		100	0	11.8567	57.5998	30.2406
	97.2138	2.78618	11.2822	56.1092	29.1134		100	0	11.6055	57.7173	29.9478

## Sheet: mean values sated
Mean values:
temp	salt	saltcode	Ca	Cu	Fe	K	Mg	Mn	Na	P	Zn	Se	I	% DM	% Moisture	%Ash	% Protein	%Fat
30	yes	1	39.9575		28.1615	5.18597	1.0255	10.3613	23.0606	21.9979	49.4155	139.214	201.913	100	0	16.7793	53.8653	29.2457
35	yes	1	36.1262		31.6649	5.34276	0.974973	8.16104	21.8716	19.1513	45.4842	133.841	390.642	100	0	15.5894	57.0437	27.4285
40	yes	1	40.711		37.5	5.22936	1.06766	9.54128	25.5734	22.7064	53.8991	125	334.862	100	0	15.9746	56.9209	27.3074
45	yes	1	27.7149		50	6.92308	0.968326	6.3009	21.3801	16.0633	46.1538	109.842	291.855	100	0	14.6557	53.9163	31.464
50	yes	1	39.4456		30.4904	5.33049	1.05437	9.26439	24.2004	21.322	57.0362	131.13	210.021	100	0	16.9885	55.9599	27.494
55	yes	1	36.6071		56.0268	5.37946	1.01897	8.29241	24.1071	19.9777	53.9062	133.929	819.196	100	0	16.3144	52.4	31.1396
60	yes	1	39.0929		24.838	5.69114	1.05292	10.0432	19.9784	21.2743	48.4881	124.19	361.771	100	0	15.566	57.6585	26.6814

## Sheet: Sheet1
%Ash	% Protein	%Fat
12.5841	60.326	26.147
12.7713	58.7828	28.3108
12.2959	57.7549	29.4759
11.904	59.6914	27.7534
12.9918	56.3473	30.3665
11.5069	59.5719	28.6244
13.0983	59.0127	27.6512
11.9684	56.1959	31.5699
16.7793	53.8653	29.2457
15.5894	57.0437	27.4285
15.9746	56.9209	27.3074
14.6557	53.9163	31.464
16.9885	55.9599	27.494
16.3144	52.4	31.1396
15.566	57.6585	26.6814

## Sheet: Mean % changes-Annova
Report
		salt
		fresh	no	yes	Total	% change	SEM	P
Mean	Ca	3.37895e+16	3.73818e+16	3.70936e+16	3.70078e+16	-0.771029
	Fe	3.82105e+16	4.20268e+16	3.69545e+16	3.92181e+16	-12.0693
	K	9347368421052630	9673243981114840	5583181480584590	7742823110196570	-42.2822
	Mg	1147368421052630	1247035406357880	1023246272019300	1135956011312850	-17.9457
	Mn	8915789473684210	9788446827661970	8852078760641340	9257930126010390	-9.56605
	Na	2821052631578940	2709756245683910	2.28817e+16	1.21307e+16	744.418
	P	2.01053e+16	2.17212e+16	2.03561e+16	2.09764e+16	-6.2845
	Zn	5.07368e+16	4.85052e+16	5.06262e+16	4.96437e+16	4.37279
	Se	1.18947e+17	1.49001e+17	1.28164e+17	1.37273e+17	-13.9848
	I	4.96842e+17	6.03768e+17	3.72894e+17	4.88898e+17	-38.2388
	TAU	6071704409154380	7015930538783500	3080850574597830	5116611480188240	-56.0878
	ASP	4.88388e+16	5.68403e+16	5.49532e+16	5.54262e+16	-3.32002
	THR	2.35529e+16	2.70536e+16	2.63143e+16	2.64752e+16	-2.73267
	SER	2.3688e+16	2.49852e+16	2.48709e+16	2.48454e+16	-0.457285
	GLU	8.03763e+16	9.14103e+16	8.82994e+16	8.92229e+16	-3.40318
	GLY	9.82236e+16	7.57461e+16	8.01759e+16	7.93118e+16	5.84817
	ALA	5.38173e+16	5.11211e+16	5.09622e+16	5.12267e+16	-0.310951
	VAL	2.62871e+16	3.0845e+16	2.91747e+16	2.97617e+16	-5.41523
	ILE	2.04602e+16	2.59575e+16	2.45551e+16	2.49366e+16	-5.40254
	LEU	3.496e+16	4.43484e+16	4.18225e+16	4.25438e+16	-5.6955
	TYR	1.32232e+16	1.78946e+16	1.65172e+16	1.69404e+16	-7.69699
	PHE	2.1037e+16	2.45195e+16	2.33918e+16	2.3761e+16	-4.59919
	HIS	1.28985e+16	1.55044e+16	1.40267e+16	1.4641e+16	-9.53078
	LYS	3.94542e+16	5.11127e+16	4.7449e+16	4.86258e+16	-7.16784
	ARG	5.03191e+16	4.83514e+16	4.83499e+16	4.84819e+16	-0.0030642
	PRO	5.98609e+16	4.75311e+16	4.99416e+16	4.9478e+16	5.07146
	CYS.Ox	3912519351790870	4973590204821460	4439968323463520	4653828603319050	-10.7291
	MET.Ox	1.08787e+16	1.47058e+16	1.21498e+16	1.32579e+16	-17.3812
	TRYP	2577228805611270	5013502249019920	4618463850076800	4666732766619220	-7.87949
	Available LYS	3.88268e+16	5.20233e+16	4.63928e+16	4.8516e+16	-10.8231
	% available lys	9.84098e+16	1.02222e+17	9.78661e+16	9.99351e+16	-4.26127
	%Ash	1.19684e+16	1.24503e+16	1.59811e+16	1.40659e+16	28.3593
	% Protein	5.61959e+16	5.87839e+16	5.53949e+16	5.70298e+16	-5.76505
	%Fat	3.15699e+16	2.83327e+16	2.86801e+16	2.87107e+16	1.22598
	Sum AA nitrogen		665	645	653	-3.00752
N	Ca	1	7	7	15
	Fe	1	6	7	14
	K	1	7	7	15
	Mg	1	7	7	15
	Mn	1	6	7	14
	Na	1	7	7	15
	P	1	7	7	15
	Zn	1	7	7	15
	Se	1	7	7	15
	I	1	7	7	15
	TAU	1	7	7	15
	ASP	1	7	7	15
	THR	1	7	7	15
	SER	1	7	7	15
	GLU	1	7	7	15
	GLY	1	7	7	15
	ALA	1	7	7	15
	VAL	1	7	7	15
	ILE	1	7	7	15
	LEU	1	7	7	15
	TYR	1	7	7	15
	PHE	1	7	7	15
	HIS	1	7	7	15
	LYS	1	7	7	15
	ARG	1	7	7	15
	PRO	1	7	7	15
	CYS.Ox	1	7	7	15
	MET.Ox	1	7	7	15
	TRYP	1	7	7	15
	Available LYS	1	7	7	15
	% available lys	1	7	7	15
	%Ash	1	7	7	15
	% Protein	1	7	7	15
	%Fat	1	7	7	15
Std. Deviation	Ca	.	4626014070708830	4471176682551130	4307278503818890
	Fe	.	7239865515376840	1.17482e+16	9504734099004150
	K	.	,492972311792625	,612793634657863	2155057656478090
	Mg	.	,092972004903890	,039139927055844	,129966872140863
	Mn	.	1243497627945050	1392887586539700	1310637017510910
	Na	.	,173295119180847	1924501648234890	1.04862e+16
	P	.	2440088129340330	2236738434700480	2284688881447720
	Zn	.	5899940328576800	4378702646978130	4934715614195480
	Se	.	1.75574e+16	9642472850237620	1.74989e+16
	I	.	9.20913e+16	2.09523e+17	1.89154e+17
	TAU	.	,263421907100555	1047383689376720	2107347217372600
	ASP	.	2730489551210470	3107062203126920	3397628294919090
	THR	.	1124179170096760	1358292615240130	1456896483394400
	SER	.	,725702157014626	,906374410057469	,826778526921002
	GLU	.	4454793798614260	4673733932465390	5125969191761050
	GLY	.	6403649463666780	9956229694627400	9609073103438810
	ALA	.	2065105843352860	3305054877254120	2651241484199060
	VAL	.	1473304650603180	1430419898351310	1851654731451250
	ILE	.	1617313957129950	1737582148339520	2107161051245660
	LEU	.	2709605393321400	2887200130242150	3565899843448250
	TYR	.	1138394356148170	1554593516633540	1767166003067850
	PHE	.	1164278533707030	1330341530186400	1491726946201700
	HIS	.	,661930455030271	1664158776051020	1467296208466280
	LYS	.	3146255770706910	3397139970252480	4356782426520730
	ARG	.	1789664894014640	2401571325750460	2025536088180810
	PRO	.	3637587204264700	5256624027145750	5216923040127050
	CYS.Ox	.	,333607108485594	,343396349853573	,459869069069618
	MET.Ox	.	,612022643877431	,929427932287486	1611605317838290
	TRYP	.	,436890854199030	,660645408795080	,801250602252369
	Available LYS	.	1676290977759780	3511479155387750	4647489009043550
	% available lys	.	8982342483722270	5073552493300500	7108563061840830
	%Ash	.	,584008716527206	,800578498772493	1968302217390470
	% Protein	.	1346024651543960	1999390545787600	2326829346055740
	%Fat	.	1360527827949410	1956682005222300	1757831590994930
	Sum AA nitrogen

## Sheet: SEM
	SDM	SEM
Ca	4.307	1.11206
Fe	9.505	2.45417
K	2.155	0.556416
Mg	0.13	0.0335657
Mn	1.311	0.338497
Na	10.486	2.70746
P	2.285	0.589982
Zn	4.935	1.27421
Se	17.499	4.5182
I	189.154	48.8391
TAU	2.107	0.544023
ASP	3.398	0.877356
THR	1.457	0.376194
SER	0.827	0.21353
GLU	5.126	1.32352
GLY	9.609	2.48102
ALA	2.651	0.684482
VAL	1.852	0.478182
ILE	2.107	0.544023
LEU	3.566	0.920733
TYR	1.767	0.456235
PHE	1.492	0.385231
HIS	1.467	0.378776
LYS	4.357	1.12497
ARG	2.026	0.523109
PRO	5.217	1.34702
CYS.Ox	0.46	0.118771
MET.Ox	1.612	0.416215
TRYP	0.801	0.206816
Available LYS	4.647	1.19985
% available lys	7.109	1.83553
%Ash	1.968	0.508133
% Protein	2.327	0.600826
%Fat	1.758	0.453912
